# Supplementary material for: Bioactive Potential of Extracts of Labrenzia aggregata Strain USBA 371, a Halophilic Bacterium Isolated from a Terrestrial Source
Source: Molecules. 2020 May 29;25(11):2546. doi: 10.3390/molecules25112546 (PMC7321072; doi:10.3390/molecules25112546)
Supplement: Supplementary file 1 [file molecules-25-02546-s001.zip]

Archive with 3 entries (2 files):
- molecules-771590-supplementary-proof revised/
- molecules-771590-supplementary-proof revised/Supplementary Material.pdf
- molecules-771590-supplementary-proof revised/Table S3 List of proteins detected in Labrenzia aggregata.xlsx
