# Supplementary material for: Bioactive Potential of Extracts of Labrenzia aggregata Strain USBA 371, a Halophilic Bacterium Isolated from a Terrestrial Source
Source: Molecules. 2020 May 29;25(11):2546. doi: 10.3390/molecules25112546 (PMC7321072; doi:10.3390/molecules25112546)
Supplement: Supplementary file 1 [file molecules-25-02546-s001.zip › molecules-771590-supplementary-proof revised/Table S3 List of proteins detected in Labrenzia aggregata.xlsx]

## Sheet: Hoja1
Table S3. List of proteins detected in Labrenzia aggregata USBA 371 using proteomic analysis														Spectral Count
								Best hit in terms of i) #peptides, and ii) MASCOT score						371 TSB3_a	371 TSB3_b	371 TSB3_c	371 TSB3_d
Protein accession	Functional description	pI	mass	Total peptides	Total SC	NSAF (*)	% NSAF	Dat	Sample	Mascot score	#peptides	Spectral count	Protein sequence coverage %	Q22465_MS18-002_17.mgf	Q22466_MS18-002_18.mgf	Q22467_MS18-002_19.mgf	Q22468_MS18-002_20.mgf
WP_077294036.1	2,3-dihydroxybenzoate-AMP ligase	5.51283	59608.4	8	18	0.301971	0.000279192	F209687.dat	Q22468_MS18-002_20.mgf	287.5	7	7	15.2574	3	4	4	7
WP_077294033.1	isochorismatase	4.87673	32189.2	2	5	0.155332	0.000143615	F209687.dat	Q22468_MS18-002_20.mgf	117.97	2	2	8.33333	1	1	1	2
WP_075284142.1	isocitrate lyase/phosphoenolpyruvate mutase family protein	5.1616	30131.2	6	15	0.497823	0.00046027	F209686.dat	Q22467_MS18-002_19.mgf	302.57	6	6	25.2669	4	2	6	3
WP_077290384.1	aminopeptidase N	4.83001	97169.5	31	94	0.967381	0.000894408	F209686.dat	Q22467_MS18-002_19.mgf	1402.18	26	29	37.6844	19	28	29	18
WP_031268409.1	endopeptidase La	5.45926	89884.9	70	565	6.28582	0.00581166	F209685.dat	Q22466_MS18-002_18.mgf	3762.84	64	146	70.2101	125	146	153	141
WP_077292609.1	S9 family peptidase	4.89304	76624.9	21	95	1.23981	0.00114628	F209686.dat	Q22467_MS18-002_19.mgf	1121.79	18	30	36.3112	20	24	30	21
WP_077293742.1	M3 family peptidase	5.09781	76184.2	25	83	1.08947	0.00100728	F209686.dat	Q22467_MS18-002_19.mgf	1085.63	23	30	34.8529	18	23	30	12
WP_077293379.1	oligoendopeptidase F	5.13676	68067.4	13	47	0.690492	0.000638406	F209687.dat	Q22468_MS18-002_20.mgf	490.56	13	13	22.2772	11	11	12	13
WP_077293513.1	aminopeptidase P family protein	5.09096	65331.7	23	106	1.62249	0.0015001	F209685.dat	Q22466_MS18-002_18.mgf	1024.11	20	28	44.2053	24	28	27	27
WP_077290107.1	leucyl aminopeptidase	5.54432	51741	19	82	1.58482	0.00146527	F209687.dat	Q22468_MS18-002_20.mgf	1147.09	18	22	41.8838	20	19	21	22
WP_077292595.1	dipeptidase	4.90796	50593.4	22	108	2.13467	0.00197364	F209686.dat	Q22467_MS18-002_19.mgf	1087.87	21	33	47.1861	30	24	33	21
WP_077290870.1	leucyl aminopeptidase family protein	4.75006	48654.9	8	16	0.328846	0.00030404	F209686.dat	Q22467_MS18-002_19.mgf	330.99	6	6	22.5108	3	3	6	4
WP_023001676.1	S41 family peptidase	4.76483	47568.4	18	89	1.87099	0.00172986	F209686.dat	Q22467_MS18-002_19.mgf	911.33	17	27	49.6614	23	20	27	19
WP_077293614.1	peptidase	9.50348	47050.1	5	14	0.297555	0.000275109	F209684.dat	Q22465_MS18-002_17.mgf	214.92	4	5	10.5747	5	3	3	3
WP_022998087.1	aminopeptidase P family protein	5.16288	42725.2	15	57	1.33411	0.00123347	F209687.dat	Q22468_MS18-002_20.mgf	687.37	14	19	40	12	11	15	19
WP_077290249.1	peptidase M24	5.08968	39006.8	8	11	0.282002	0.000260729	F209686.dat	Q22467_MS18-002_19.mgf	293.27	6	6	16.4835	4	1	6	0
WP_062490767.1	signal peptide peptidase SppA	5.81421	35398.7	2	9	0.254246	0.000235068	F209687.dat	Q22468_MS18-002_20.mgf	110.45	2	3	6.70732	2	2	2	3
WP_077294246.1	U32 family peptidase	5.39915	35258.9	2	5	0.141808	0.000131111	F209686.dat	Q22467_MS18-002_19.mgf	98.48	2	2	9.22619	1	1	2	1
* NSAF, Normalized Spectral Abundance Factor
